# Supplementary material for: On the Inhibitability of Natural Products Isolated from Tetradium ruticarpum towards Tyrosine Phosphatase 1B (PTP1B) and α-Glucosidase (3W37): An In Vitro and In Silico Study
Source: Molecules. 2021 Jun 17;26(12):3691. doi: 10.3390/molecules26123691 (PMC8233831; doi:10.3390/molecules26123691)
Supplement: Supplementary file 1 [file molecules-26-03691-s001.zip]

Archive with 1 entries (1 files):
- molecules-1267168-supplementary.pdf
